# Supplementary material for: Finding Nemo: hybrid assembly with Oxford Nanopore and Illumina reads greatly improves the clownfish (Amphiprion ocellaris) genome assembly
Source: Gigascience. 2018 Jan 12;7(3):gix137. doi: 10.1093/gigascience/gix137 (PMC5848817; doi:10.1093/gigascience/gix137)
Supplement: Supplemental material [file gix137_supp.zip]

Archive with 4 entries (4 files):
- Supplemental Figure 1_091217.tif
- Supplemental Table 1_091217.docx
- Supplemental Table 2_091217.docx
- Supplemental Table 3_091217.docx
